# Supplementary material for: Systematic Analysis of Gene Expression in Lung Adenocarcinoma and Squamous Cell Carcinoma with a Case Study of FAM83A and FAM83B
Source: Cancers (Basel). 2019 Jun 25;11(6):886. doi: 10.3390/cancers11060886 (PMC6627508; doi:10.3390/cancers11060886)
Supplement: Supplementary file 1 [file cancers-11-00886-s001.zip]

Archive with 2 entries (2 files):
- Cancers-531753 - Supplementary Tables.xlsx
- cancers-531753-Supplementary Figures.pdf
